# Supplementary material for: FSAP Protects against Histone-Mediated Increase in Endothelial Permeability In Vitro
Source: Int J Mol Sci. 2022 Nov 8;23(22):13706. doi: 10.3390/ijms232213706 (PMC9690979; doi:10.3390/ijms232213706)
Supplement: Supplementary file 1 [file ijms-23-13706-s001.zip]

Archive with 1 entries (1 files):
- ijms-1966449-supplementary.pdf
